# Supplementary material for: Are physical activity referral scheme components associated with increased physical activity, scheme uptake, and adherence rate? A meta-analysis and meta-regression
Source: Int J Behav Nutr Phys Act. 2024 Aug 2;21:82. doi: 10.1186/s12966-024-01623-5 (PMC11295389; doi:10.1186/s12966-024-01623-5)
Supplement: Supplementary file 2 — Additional file 2. Microsoft Excel file with the formulas used to transform and harmonize the summary statistics reported across the included studies. [file 12966_2024_1623_MOESM2_ESM.xlsx]

## Sheet: ES Calculation
	Input the available data and summary statistics:
				GROUP 1		GROUP 2
		Number of participants:		65		70					Between-group mean difference:
											Lower 95% CI:
		Mean:		21		14					Upper 95% CI:
		Standard deviation:		8		4					Odds Ratio:
											Lower 95% CI:
		Standard error:									Upper 95% CI:
		Lower 95% CI of the mean:
		Upper 95% CI of the mean:
		Median:
		First quartile:
		Third quartile:
	Results:
				Cohens d		SE (d)		Hedges g		SE (g)
		From MD & 95%CI
		From mean & its 95%CI
		From OR & ist 95%CI
		From median & IQR
		From mean & SD		1.1195		0.176893		1.11317		0.184331
		From mean & SE
	References:
	1	Borenstein M, Hedges LV, Higgins J, et al. Introduction to meta-analysis. Hoboken: Wiley 2021.
	2	Higgins JPT, Li T, Deeks JJ (editors). Chapter 6: Choosing effect measures and computing estimates of effect. In: Higgins JPT, Thomas J, Chandler J, Cumpston M, Li T, Page MJ, Welch VA (editors). Cochrane Handbook for Systematic Reviews of Interventions version 6.3 (updated February 2022). Cochrane, 2022. Available from www.training.cochrane.org/handbook.
	3	Wan, X., Wang, W., Liu, J. et al. Estimating the sample mean and standard deviation from the sample size, median, range and/or interquartile range. BMC Med Res Methodol 14, 135 (2014). https://doi.org/10.1186/1471-2288-14-135
